# Supplementary material for: ­Comparative spigot ontogeny across the spider tree of life
Source: PeerJ. 2018 Jan 15;6:e4233. doi: 10.7717/peerj.4233 (PMC5772386; doi:10.7717/peerj.4233)
Supplement: Data S1 — Raw data for adult Female spigot numbers, as well as the categorical codes for the independent variables: Foraging, Specific, Instar, Type, and Silk. [file peerj-06-4233-s009.xlsx]

## Sheet: Sheet1
Species	Sex	Spinneret	Spigot	Average	Foraging_Strategy	Specific_Strategy	Type_of_Silk	Spigot_Type	Max_Instars	Climate
Tibellus_oblongus	Female	PMS	Aciniform	14	1	2	1	1	6	Holarctic
Xysticus_cristatus	Female	PMS	Aciniform	20	1	1.5	1	1	6	Palearctic
Xerolycosa_nemoralis	Female	PMS	Aciniform	30	1	3	1	1	10	Palearctic
Pardosa_lugubris	Female	PMS	Aciniform	27.5	1	3	1	1	7	Palearctic
Pardosa_amentata	Female	PMS	Aciniform	18	1	3	1	1	9	Europe/Russia
Hogna_carolinensis	Female	PMS	Aciniform	82	1	2	1	2	12	USA/Mexico
Arctosa_lutetiana	Female	PMS	Aciniform	4.5	1	1.5	1.5	1	9	Europe/Russia
Arctosa_alpigena_lamperti	Female	PMS	Aciniform	24.5	1	3	1	1	10	Central/Eastern Europe
Dolomedes_tenebrosus	Female	PMS	Aciniform	15	1	1	1	2	13	USA/Canada
Tengella_perfuga	Female	PMS	Aciniform	91	0	4.5	3	2.5	12	Nicaragua
Argyroneta_aquatica	Female	PMS	Aciniform	34	0	4	2	1	6	Palearctic
Eratigena_atrica	Female	PMS	Aciniform	20.5	0	4.5	2	1	9	Europe/North America
Phyxelida_tanganensis	Female	PMS	Aciniform	11	0	4	3	4	8	Tanzania
Hyptiotes_paradoxus	Female	PMS	Aciniform	28	0	5	3	4	6	Palearctic
Metellina_segmentata	Female	PMS	Aciniform	4	0	5	4	3	5	Palearctic/Canada
Mimetus_puritanus	Female	PMS	Aciniform	3.75	1	2.5	1	1.5	7	USA
Mimetus_notius	Female	PMS	Aciniform	4	1	2.5	1	1.5	7	USA
Neoscona_theisi	Female	PMS	Aciniform	71.75	0	5	4	3	7	S.E. Asia/China/Pacific Islands
Araneus_cavaticus	Female	PMS	Aciniform	317.167	0	5	4	3	12	USA/Canada
Araneus_diadematus	Female	PMS	Aciniform	166	0	5	4	3	10	Holarctic
Larinioides_cornutus	Female	PMS	Aciniform	20.5	0	5	4	3	7	Holarctic
Enoplognatha_ovata	Female	PMS	Aciniform	3.5	0	5.5	4	3	4	Holarctic

## Sheet: PLS Other
Species	Sex	Spinneret	Spigot	Number	Foraging	Specific	Type	Variety	Max_Instars
Hypochilus_pococki	Female	PLS	Modified	1	0	4.5	3	4	NA
Kukulcania_hibernalis	Female	PLS	None	0	0	4.5	3	2.75	NA
Thaida_peculiaris	Female	PLS	Modified	1	0	4.5	3	4	NA
Tibellus_oblongus	Female	PLS	Loss	0	1	2	1	1	6
Xysticus_cristatus	Female	PLS	Loss	0	1	1.5	1	1	6
Xerolycosa_nemoralis	Female	PLS	Loss	0	1	3	1	1	10
Pardosa_lugubris	Female	PLS	Loss	0	1	3	1	1	7
Pardosa_amentata	Female	PLS	Loss	0	1	3	1	1	9
Hogna_carolinensis	Female	PLS	Modified	1	1	2	1	2	12
Arctosa_lutetiana	Female	PLS	Loss	0	1	1.5	1.5	1	9
Arctosa_alpigena_lamperti	Female	PLS	Loss	0	1	3	1	1	10
Dolomedes_tenebrosus	Female	PLS	Modified	1	1	1	1	2	13
Tengella_perfuga	Female	PLS	Modified	1	0	4.5	3	2.5	12
Argyroneta_aquatica	Female	PLS	Loss	0	0	4	2	1	6
Eratigena_atrica	Female	PLS	Loss	0	0	4.5	2	1	9
Phyxelida_tanganensis	Female	PLS	Pseudoflagelliform	1	0	4	3	4	8
Hyptiotes_paradoxus	Female	PLS	Pseudoflagelliform	1	0	5	3	4	6
Megadictyna_thilenii	Female	PLS	Modified	1	0	4.5	3	2.5	NA
Nicodamus_mainae	Female	PLS	None	0	0	4	1	1	NA
Metellina_segmentata	Female	PLS	Flagelliform	1	0	5	4	3	5
Mimetus_puritanus	Female	PLS	Loss	0	1	2.5	1	1.5	7
Mimetus_notius	Female	PLS	Loss	0	1	2.5	1	1.5	7
Neoscona_theisi	Female	PLS	Flagelliform	1	0	5	4	3	7
Araneus_cavaticus	Female	PLS	Flagelliform	1	0	5	4	3	12
Araneus_diadematus	Female	PLS	Flagelliform	1	0	5	4	3	10
Larinioides_cornutus	Female	PLS	Flagelliform	1	0	5	4	3	7
Enoplognatha_ovata	Female	PLS	Flagelliform	1	0	5.5	4	3	4
