# Supplementary material for: ­Comparative spigot ontogeny across the spider tree of life
Source: PeerJ. 2018 Jan 15;6:e4233. doi: 10.7717/peerj.4233 (PMC5772386; doi:10.7717/peerj.4233)
Supplement: Data S2 — Raw data for second instar spiderling numbers, as well as the categorical codes for the independent variables: Foraging, Specific, Instar, Type, and Silk. [file peerj-06-4233-s010.xlsx]

## Sheet: MAP
Species	Sex	Spinneret	Spigot	Number	Foraging_Strategy	Specific_Strategy	Type_of_Silk	Spigot_Type	Max_Instars	Climate
Tibellus_oblongus	NA	ALS	MAP	0	1	2	1	1	6	Holarctic
Xysticus_cristatus	NA	ALS	MAP	0	1	1.5	1	1	6	Palearctic
Xerolycosa_nemoralis	NA	ALS	MAP	2	1	3	1	1	10	Palearctic
Pardosa_lugubris	NA	ALS	MAP	2	1	3	1	1	7	Palearctic
Pardosa_amentata	NA	ALS	MAP	2	1	3	1	1	9	Europe/Russia
Hogna_carolinensis	NA	ALS	MAP	2	1	2	1	2	12	USA/Mexico
Arctosa_lutetiana	NA	ALS	MAP	2	1	1.5	1.5	1	9	Europe/Russia
Arctosa_alpigena_lamperti	NA	ALS	MAP	2	1	3	1	1	10	Central/Eastern Europe
Dolomedes_tenebrosus	NA	ALS	MAP	2	1	1	1	2	13	USA/Canada
Tengella_perfuga	NA	ALS	MAP	2	0	4.5	3	2.5	12	Nicaragua
Argyroneta_aquatica	NA	ALS	MAP	2	0	4	2	1	6	Palearctic
Eratigena_atrica	NA	ALS	MAP	2	0	4.5	2	1	9	Europe/North America
Phyxelida_tanganensis	NA	ALS	MAP	2	0	4	3	4	8	Tanzania
Hyptiotes_paradoxus	NA	ALS	MAP	2	0	5	3	4	6	Palearctic
Metellina_segmentata	NA	ALS	MAP	1	0	5	4	3	5	Palearctic/Canada
Mimetus_puritanus	NA	ALS	MAP	2	1	2.5	1	1.5	7	USA
Mimetus_notius	NA	ALS	MAP	2	1	2.5	1	1.5	7	USA
Neoscona_theisi	NA	ALS	MAP	2	0	5	4	3	7	S.E. Asia/China/Pacific Islands
Araneus_cavaticus	NA	ALS	MAP	2	0	5	4	3	12	USA/Canada
Araneus_diadematus	NA	ALS	MAP	2	0	5	4	3	10	Holarctic
Larinioides_cornutus	NA	ALS	MAP	2	0	5	4	3	7	Holarctic
Enoplognatha_ovata	NA	ALS	MAP	2	0	5.5	4	3	4	Holarctic

## Sheet: Piriform
Species	Sex	Spinneret	Spigot	Number	Foraging_Strategy	Specific_Strategy	Type_of_Silk	Spigot_Type	Max_Instars	Climate
Tibellus_oblongus	NA	ALS	Piriform	8	1	2	1	1	6	Holarctic
Xysticus_cristatus	NA	ALS	Piriform	6	1	1.5	1	1	6	Palearctic
Xerolycosa_nemoralis	NA	ALS	Piriform	3	1	3	1	1	10	Palearctic
Pardosa_lugubris	NA	ALS	Piriform	3	1	3	1	1	7	Palearctic
Pardosa_amentata	NA	ALS	Piriform	4	1	3	1	1	9	Europe/Russia
Hogna_carolinensis	NA	ALS	Piriform	4	1	2	1	2	12	USA/Mexico
Arctosa_lutetiana	NA	ALS	Piriform	5	1	1.5	1.5	1	9	Europe/Russia
Arctosa_alpigena_lamperti	NA	ALS	Piriform	4	1	3	1	1	10	Central/Eastern Europe
Dolomedes_tenebrosus	NA	ALS	Piriform	6	1	1	1	2	13	USA/Canada
Tengella_perfuga	NA	ALS	Piriform	2	0	4.5	3	2.5	12	Nicaragua
Argyroneta_aquatica	NA	ALS	Piriform	6	0	4	2	1	6	Palearctic
Eratigena_atrica	NA	ALS	Piriform	10	0	4.5	2	1	9	Europe/North America
Phyxelida_tanganensis	NA	ALS	Piriform	4	0	4	3	4	8	Tanzania
Hyptiotes_paradoxus	NA	ALS	Piriform	6	0	5	3	4	6	Palearctic
Metellina_segmentata	NA	ALS	Piriform	25	0	5	4	3	5	Palearctic/Canada
Mimetus_puritanus	NA	ALS	Piriform	4	1	2.5	1	1.5	7	USA
Mimetus_notius	NA	ALS	Piriform	4	1	2.5	1	1.5	7	USA
Neoscona_theisi	NA	ALS	Piriform	7	0	5	4	3	7	S.E. Asia/China/Pacific Islands
Araneus_cavaticus	NA	ALS	Piriform	7	0	5	4	3	12	USA/Canada
Araneus_diadematus	NA	ALS	Piriform	62	0	5	4	3	10	Holarctic
Larinioides_cornutus	NA	ALS	Piriform	9	0	5	4	3	7	Holarctic
Enoplognatha_ovata	NA	ALS	Piriform	18	0	5.5	4	3	4	Holarctic

## Sheet: minorAP
Species	Sex	Spinneret	Spigot	Number	Foraging_Strategy	Specific_Strategy	Type_of_Silk	Spigot_Type	Max_Instars	Climate
Tibellus_oblongus	NA	PMS	mAP	0	1	2	1	1	6	Holarctic
Xysticus_cristatus	NA	PMS	mAP	0	1	1.5	1	1	6	Palearctic
Xerolycosa_nemoralis	NA	PMS	mAP	2	1	3	1	1	10	Palearctic
Pardosa_lugubris	NA	PMS	mAP	2	1	3	1	1	7	Palearctic
Pardosa_amentata	NA	PMS	mAP	2	1	3	1	1	9	Europe/Russia
Hogna_carolinensis	NA	PMS	mAP	2	1	2	1	2	12	USA/Mexico
Arctosa_lutetiana	NA	PMS	mAP	2	1	1.5	1.5	1	9	Europe/Russia
Arctosa_alpigena_lamperti	NA	PMS	mAP	2	1	3	1	1	10	Central/Eastern Europe
Dolomedes_tenebrosus	NA	PMS	mAP	2	1	1	1	2	13	USA/Canada
Tengella_perfuga	NA	PMS	mAP	2	0	4.5	3	2.5	12	Nicaragua
Argyroneta_aquatica	NA	PMS	mAP	1	0	4	2	1	6	Palearctic
Eratigena_atrica	NA	PMS	mAP	1	0	4.5	2	1	9	Europe/North America
Phyxelida_tanganensis	NA	PMS	mAP	1	0	4	3	4	8	Tanzania
Hyptiotes_paradoxus	NA	PMS	mAP	0	0	5	3	4	6	Palearctic
Metellina_segmentata	NA	PMS	mAP	1	0	5	4	3	5	Palearctic/Canada
Mimetus_puritanus	NA	PMS	mAP	2	1	2.5	1	1.5	7	USA
Mimetus_notius	NA	PMS	mAP	2	1	2.5	1	1.5	7	USA
Neoscona_theisi	NA	PMS	mAP	2	0	5	4	3	7	S.E. Asia/China/Pacific Islands
Araneus_cavaticus	NA	PMS	mAP	2	0	5	4	3	12	USA/Canada
Araneus_diadematus	NA	PMS	mAP	2	0	5	4	3	10	Holarctic
Larinioides_cornutus	NA	PMS	mAP	2	0	5	4	3	7	Holarctic
Enoplognatha_ovata	NA	PMS	mAP	1	0	5.5	4	3	4	Holarctic

## Sheet: PMS aciniform
Species	Sex	Spinneret	Spigot	Number	Foraging_Strategy	Specific_Strategy	Type_of_Silk	Spigot_Type	Max_Instars	Climate
Tibellus_oblongus	NA	PMS	Aciniform	4	1	2	1	1	6	Holarctic
Xysticus_cristatus	NA	PMS	Aciniform	3	1	1.5	1	1	6	Palearctic
Xerolycosa_nemoralis	NA	PMS	Aciniform	4	1	3	1	1	10	Palearctic
Pardosa_lugubris	NA	PMS	Aciniform	4	1	3	1	1	7	Palearctic
Pardosa_amentata	NA	PMS	Aciniform	2	1	3	1	1	9	Europe/Russia
Hogna_carolinensis	NA	PMS	Aciniform	4	1	2	1	2	12	USA/Mexico
Arctosa_lutetiana	NA	PMS	Aciniform	3	1	1.5	1.5	1	9	Europe/Russia
Arctosa_alpigena_lamperti	NA	PMS	Aciniform	3	1	3	1	1	10	Central/Eastern Europe
Dolomedes_tenebrosus	NA	PMS	Aciniform	4	1	1	1	2	13	USA/Canada
Tengella_perfuga	NA	PMS	Aciniform	2	0	4.5	3	2.5	12	Nicaragua
Argyroneta_aquatica	NA	PMS	Aciniform	6	0	4	2	1	6	Palearctic
Eratigena_atrica	NA	PMS	Aciniform	4	0	4.5	2	1	9	Europe/North America
Phyxelida_tanganensis	NA	PMS	Aciniform	0	0	4	3	4	8	Tanzania
Hyptiotes_paradoxus	NA	PMS	Aciniform	4	0	5	3	4	6	Palearctic
Metellina_segmentata	NA	PMS	Aciniform	3	0	5	4	3	5	Palearctic/Canada
Mimetus_puritanus	NA	PMS	Aciniform	2	1	2.5	1	1.5	7	USA
Mimetus_notius	NA	PMS	Aciniform	2	1	2.5	1	1.5	7	USA
Neoscona_theisi	NA	PMS	Aciniform	2	0	5	4	3	7	S.E. Asia/China/Pacific Islands
Araneus_cavaticus	NA	PMS	Aciniform	2	0	5	4	3	12	USA/Canada
Araneus_diadematus	NA	PMS	Aciniform	38	0	5	4	3	10	Holarctic
Larinioides_cornutus	NA	PMS	Aciniform	2	0	5	4	3	7	Holarctic
Enoplognatha_ovata	NA	PMS	Aciniform	2	0	5.5	4	3	4	Holarctic

## Sheet: PLS aciniform
Species	Sex	Spinneret	Spigot	Number	Foraging_Strategy	Specific_Strategy	Type_of_Silk	Spigot_Type	Max_Instars	Climate
Tibellus_oblongus	NA	PLS	Aciniform	7	1	2	1	1	6	Holarctic
Xysticus_cristatus	NA	PLS	Aciniform	4	1	1.5	1	1	6	Palearctic
Xerolycosa_nemoralis	NA	PLS	Aciniform	7	1	3	1	1	10	Palearctic
Pardosa_lugubris	NA	PLS	Aciniform	0	1	3	1	1	7	Palearctic
Pardosa_amentata	NA	PLS	Aciniform	5	1	3	1	1	9	Europe/Russia
Hogna_carolinensis	NA	PLS	Aciniform	7	1	2	1	2	12	USA/Mexico
Arctosa_lutetiana	NA	PLS	Aciniform	4	1	1.5	1.5	1	9	Europe/Russia
Arctosa_alpigena_lamperti	NA	PLS	Aciniform	10	1	3	1	1	10	Central/Eastern Europe
Dolomedes_tenebrosus	NA	PLS	Aciniform	4	1	1	1	2	13	USA/Canada
Tengella_perfuga	NA	PLS	Aciniform	3	0	4.5	3	2.5	12	Nicaragua
Argyroneta_aquatica	NA	PLS	Aciniform	16	0	4	2	1	6	Palearctic
Eratigena_atrica	NA	PLS	Aciniform	5	0	4.5	2	1	9	Europe/North America
Phyxelida_tanganensis	NA	PLS	Aciniform	3	0	4	3	4	8	Tanzania
Hyptiotes_paradoxus	NA	PLS	Aciniform	8	0	5	3	4	6	Palearctic
Metellina_segmentata	NA	PLS	Aciniform	12	0	5	4	3	5	Palearctic/Canada
Mimetus_puritanus	NA	PLS	Aciniform	3	1	2.5	1	1.5	7	USA
Mimetus_notius	NA	PLS	Aciniform	3	1	2.5	1	1.5	7	USA
Neoscona_theisi	NA	PLS	Aciniform	3	0	5	4	3	7	S.E. Asia/China/Pacific Islands
Araneus_cavaticus	NA	PLS	Aciniform	3	0	5	4	3	12	USA/Canada
Araneus_diadematus	NA	PLS	Aciniform	52	0	5	4	3	10	Holarctic
Larinioides_cornutus	NA	PLS	Aciniform	3	0	5	4	3	7	Holarctic
Enoplognatha_ovata	NA	PLS	Aciniform	6	0	5.5	4	3	4	Holarctic
